# Supplementary material for: Underreporting of Death by COVID-19 in Brazil's Second Most Populous State
Source: Front Public Health. 2020 Dec 15;8:578645. doi: 10.3389/fpubh.2020.578645 (PMC7769942; doi:10.3389/fpubh.2020.578645)
Supplement: Supplementary file 1 [file Table_1.XLSX]

## Sheet: Supplementary Material _ TABLES
Table 1. Deaths from causes clinically compatible with COVID-19 on the Civil Registry Transparency Portal, per epidemiological week (EW), in 2019.
Cause of notary records of deaths in Minas Gerais	2019
	EW1	EW2	EW3	EW4	EW5	EW6	EW7	EW8	EW9	EW10	EW11	EW12	EW13	EW14	EW15	EW16	EW17	EW18	EW19	EW20	EW21	EW22	EW23	TOTAL
COVID-19	0	0	0	0	0	0	0	0	0	0	0	0	0	0	0	0	0	0	0	0	0	0	0	0
Severe acute respiratory infection (SARI)	3	1	1	3	2	4	3	5	5	2	5	2	3	1	6	3	3	2	7	2	6	6	2	77
Pneumonia	205	387	405	407	357	362	339	317	275	334	363	405	367	367	390	372	395	396	433	415	433	442	412	8578
Respiratory Insufficiency (RI)	104	192	193	192	183	173	193	186	144	172	218	184	162	235	197	196	202	195	213	186	204	219	204	4347
Septicemia (sepsis / septic shock):	196	356	357	345	307	338	330	308	303	333	343	358	328	337	348	365	316	354	405	337	338	367	344	7713
Undetermined (causes deaths linked to respiratory diseases, but not conclusive)	21	27	31	36	42	47	45	31	33	47	34	35	38	33	42	50	34	45	43	48	47	53	43	905
Other deaths (all other types of deaths that are not listed above)	689	1214	1171	1202	1200	1198	1168	1146	1043	1202	1202	1192	1183	1219	1314	1295	1321	1303	1238	1422	1352	1319	1184	27777
Total	1218	2177	2158	2185	2091	2122	2078	1993	1803	2090	2165	2176	2081	2192	2297	2281	2271	2295	2339	2410	2380	2406	2189	49397
Table 2. Deaths from causes clinically compatible with COVID-19 on the Civil Registry Transparency Portal, per epidemiological week (EW), in 2020.
Cause of notary records of deaths in Minas Gerais	2020
	EW1	EW2	EW3	EW4	EW5	EW6	EW7	EW8	EW9	EW10	EW11	EW12	EW13	EW14	EW15	EW16	EW17	EW18	EW19	EW20	EW21	EW22	EW23	TOTAL
COVID-19	0	0	0	0	0	0	0	0	0	0	0	0	12	37	43	45	50	56	87	74	93	99	135	731
Severe acute respiratory infection (SARI)	1	1	2	0	4	3	2	1	0	1	4	12	18	15	32	20	17	17	13	19	17	22	20	241
Pneumonia	220	426	426	391	334	362	350	338	334	354	413	462	434	356	352	288	310	319	268	275	290	283	265	7850
Respiratory Insufficiency (RI)	123	194	200	201	206	199	194	204	197	217	210	213	160	178	162	146	179	188	156	186	169	153	149	4184
Septicemia (sepsis / septic shock):	177	343	354	325	331	330	338	363	312	330	346	352	326	350	347	259	284	309	308	334	285	267	270	7240
Undetermined (causes deaths linked to respiratory diseases, but not conclusive)	16	35	32	25	40	23	48	45	36	45	35	50	37	41	36	42	42	38	44	43	37	39	29	858
Other deaths (all other types of deaths that are not listed above)	672	1165	1223	1182	1180	1178	1217	1236	1223	1300	1283	1328	1247	1248	1230	1264	1294	1231	1278	1314	1194	1173	1104	27764
Total	1209	2164	2237	2124	2095	2095	2149	2187	2102	2247	2291	2417	2234	2225	2202	2064	2176	2158	2154	2245	2085	2036	1972	48868
Updated on June 18, 2020 at 12:45 pm. Available at: https://transparencia.registrocivil.org.br/registral-covid
Table 3. Deaths due to Severe Acute Respiratory Infection (SARI) and COVID-19, per epidemiological week (EW), in InfoGripe, in 2020.
Number of Deaths (Diagnostic or clinical) by EW in MG	2020
	EW1	EW2	EW3	EW4	EW5	EW6	EW7	EW8	EW9	EW10	EW11	EW12	EW13	EW14	EW15	EW16	EW17	EW18	EW19	EW20	EW21	EW22	EW23	TOTAL
Laboratory or clinical-epidemiological diagnosis SARI	2	2	4	5	6	9	4	4	4	9	29	101	146	129	117	115	109	118	129	126	117	137	118	1540
Deaths by COVID-19	0	0	0	0	0	0	0	0	1	0	2	13	15	18	26	17	14	37	41	35	43	44	43	349
				19
Table 4. Deaths due to Severe Acute Respiratory Infection (SARI), per epidemiological week (EW), in InfoGripe, in 2019.
Number of Deaths (Diagnostic or clinical) by EW in MG	2019
	EW1	EW2	EW3	EW4	EW5	EW6	EW7	EW8	EW9	EW10	EW11	EW12	EW13	EW14	EW15	EW16	EW17	EW18	EW19	EW20	EW21	EW22	EW23	TOTAL
Laboratory or clinical-epidemiological diagnosis SARI	2	6	3	2	2	5	6	3	8	8	6	4	8	10	10	10	16	12	18	15	23	23	15	215
Table 5. Deaths due to Severe Acute Respiratory Infection (SARI), per epidemiological week (EW), in InfoGripe, in 2018.
Number of Deaths (Diagnostic or clinical) by EW in MG	2018
	EW1	EW2	EW3	EW4	EW5	EW6	EW7	EW8	EW9	EW10	EW11	EW12	EW13	EW14	EW15	EW16	EW17	EW18	EW19	EW20	EW21	EW22	EW23	TOTAL
Laboratory or clinical-epidemiological diagnosis SARI	0	4	4	3	2	1	1	3	2	4	5	5	3	7	5	11	12	21	16	25	19	8	20	181
Table 6. Deaths due to Severe Acute Respiratory Infection (SARI), per epidemiological week (EW), in InfoGripe, in 2017.
Number of Deaths (Diagnostic or clinical) by EW in MG	2017
	EW1	EW2	EW3	EW4	EW5	EW6	EW7	EW8	EW9	EW10	EW11	EW12	EW13	EW14	EW15	EW16	EW17	EW18	EW19	EW20	EW21	EW22	EW23	TOTAL
Laboratory or clinical-epidemiological diagnosis SARI	5	7	0	3	1	4	5	5	5	1	3	3	1	5	3	9	5	14	12	16	11	13	11	142
Updated on June 18, 2020 at 14:00 pm. Available at: http://info.gripe.fiocruz.br/
